# Supplementary material for: Orientia tsutsugamushi alters the intranuclear balance of cullin-1 and c-MYC to inhibit apoptosis
Source: Infect Immun. 2025 Feb 20;93(3):e00559-24. doi: 10.1128/iai.00559-24 (PMC11895443; doi:10.1128/iai.00559-24)
Supplement: Data S1 — Cul1 target genes that are significantly upregulated in O. tsutsugamushi-infected HeLa cells at 48hpi and GO biological processes associated with upregulated genes in cells infected with O. tsutsugamushi and Cul1 regulated genes that are within them. [file iai.00559-24-s0001.xlsx]

## Sheet: Genes
Dataset S1 Cul1 target genes [Sweeney et al (39)] that are significantly upregulated in O. tsutsugamushi infected HeLa cells at 48hpi
GeneName
DDX58
IFIT2
PI3
PLK2
VEGFC
SLC2A12
CD55
FZD1
IFIH1
GNG2
NRXN3
ADAM19
IL7R
C4BPB
APOL1
SLC16A6
FGFBP3
HMCN1
SH3TC2
JUNB
MBNL2
PRKAA2
CEP85L
KLF5
SHC1
SAMD9
PFKFB2
CDK6
NRIP1
SLC7A2
HERC6
ROR1
PTGS2
BICD1
IFIT5
NR3C1
LCA5
TLE4
GNPNAT1
PMAIP1
DYRK2
ABHD13
PTGER4
SLC39A10
WDR3
FMNL2
CARNMT1
ARAP2
PPP2R1B
ITPR1
DDIT4
EPS8
SLC7A11
DUSP10
FURIN
FGFR1
KANK1
MCL1
SLC30A7
NAMPT
NFIA
CNKSR3
TMEM102
LYSMD2
PUS7L
TBPL1
UBN2
BHLHE40
RNFT1
YIPF5
ADAMTS3
TAF1A
CNOT6L
RFK
CREM
URB2
EXT1
THADA
TTC26
WDR43
LIPA
NOC3L
UGCG
RNF139
DIEXF
POLR1B
IBTK
SSX2IP
DDX18
TBC1D4
MDFIC
DIAPH2
SLC17A5
GTPBP10
ABL2
COA7
DNAJC16
PAK1IP1
SLC35F2
SRP72
UBLCP1
ITFG1
RAP2C
PDE12
PDLIM5
GFM1
TTL

## Sheet: GO BP Terms
Dataset S1 GO biological processes associated with upregulated genes in cells infected with O. tsutsugamushi and Cul1 regulated genes that are within them
Enrich_Category	Category	GOID	pvalue	padj	Description	ADAM19	C4BPB	CD55	DDX58	FGFBP3	FZD1	GNG2	HMCN1	IFIH1	IFIT2	IL7R	JUNB	KLF5	NRXN3	PI3	PLK2	PRKAA2	PFKFB2	SHC1	VEGFC	CDK6	NRIP1	SLC7A2	HERC6	ROR1	PTGS2	BICD1	IFIT5	NR3C1	TLE4	GNPNAT1	PMAIP1	DYRK2	ABHD13	PTGER4	SLC39A10	WDR3	PPP2R1B	ITPR1	DDIT4	EPS8	SLC7A11	DUSP10	FURIN
GO	BP	GO:0009617	1.64423e-05	0.00174811	response to bacterium			1					1				1							1					1		1									1		1						1
GO	BP	GO:0022613	0.00233325	0.037899	ribonucleoprotein complex biogenesis																	1										1										1
GO	BP	GO:0071407	5.46066e-08	5.11855e-05	cellular response to organic cyclic compound				1			1		1				1									1				1			1											1
GO	BP	GO:1902532	1.19783e-05	0.00143678	negative regulation of intracellular signal transduction																	1									1							1						1	1			1
GO	BP	GO:0018212	4.57042e-05	0.00328929	peptidyl-tyrosine modification																			1						1								1
GO	BP	GO:0009615	2.33317e-08	5.11855e-05	response to virus				1					1	1											1							1				1								1
GO	BP	GO:0018108	9.76669e-05	0.00531263	peptidyl-tyrosine phosphorylation																			1						1								1
GO	BP	GO:0062012	2.45281e-05	0.00220658	regulation of small molecule metabolic process																	1	1								1						1	1							1		1
GO	BP	GO:0072507	0.00360967	0.0482369	divalent inorganic cation homeostasis			1																																1	1			1
GO	BP	GO:0098542	1.43051e-06	0.000393642	defense response to other organism				1					1	1									1									1				1								1
GO	BP	GO:0001525	4.58636e-06	0.000739828	angiogenesis													1	1		1			1	1						1
GO	BP	GO:0010975	0.00336428	0.0461418	regulation of neuron projection development						1										1
GO	BP	GO:0042060	4.75591e-05	0.00337093	wound healing		1					1						1																										1			1	1
GO	BP	GO:0042254	0.0005119	0.0154901	ribosome biogenesis																																					1
GO	BP	GO:0051607	5.10223e-08	5.11855e-05	defense response to virus				1					1	1																		1				1								1
GO	BP	GO:0001503	6.34129e-10	2.96646e-06	ossification						1						1									1					1									1
GO	BP	GO:0002237	7.52193e-05	0.00451123	response to molecule of bacterial origin			1									1														1									1		1						1
GO	BP	GO:0002790	0.000995584	0.0229426	peptide secretion				1					1									1		1															1				1
GO	BP	GO:0009306	0.000855379	0.0210603	protein secretion				1					1									1		1															1				1
GO	BP	GO:0010631	0.00132322	0.0267632	epithelial cell migration																1				1						1																	1
GO	BP	GO:0016055	0.00266184	0.0403257	Wnt signaling pathway						1	1										1								1					1
GO	BP	GO:0032496	3.52067e-05	0.00274495	response to lipopolysaccharide			1									1														1									1		1						1
GO	BP	GO:0036293	0.00249316	0.0392753	response to decreased oxygen levels																				1						1						1							1	1
GO	BP	GO:0045785	0.000168472	0.00796073	positive regulation of cell adhesion	1		1								1										1																						1
GO	BP	GO:0050708	0.000535459	0.0156555	regulation of protein secretion				1					1									1		1															1				1
GO	BP	GO:0050900	0.000451067	0.0146534	leukocyte migration																			1	1															1						1	1
GO	BP	GO:0070482	0.00297481	0.0438996	response to oxygen levels																				1						1						1							1	1
GO	BP	GO:0090130	0.00183487	0.032637	tissue migration																1				1						1																	1
GO	BP	GO:0090132	0.0013878	0.0275091	epithelium migration																1				1						1																	1
GO	BP	GO:0198738	0.00275034	0.0415035	cell-cell signaling by wnt						1	1										1								1					1
GO	BP	GO:1990823	1.11987e-06	0.000352366	response to leukemia inhibitory factor													1							1										1	1						1				1
GO	BP	GO:1990830	1.11987e-06	0.000352366	cellular response to leukemia inhibitory factor													1							1										1	1						1				1
GO	BP	GO:1901652	0.00305054	0.0445951	response to peptide													1						1							1
GO	BP	GO:0001666	0.00332162	0.0461418	response to hypoxia																				1						1						1							1	1
GO	BP	GO:0001818	0.000287094	0.0112859	negative regulation of cytokine production				1					1																										1									1
GO	BP	GO:0002694	0.00081353	0.0204893	regulation of leukocyte activation			1								1												1													1							1
GO	BP	GO:0002791	0.00117412	0.0255467	regulation of peptide secretion				1					1									1		1																			1
GO	BP	GO:0006109	0.00239802	0.0387555	regulation of carbohydrate metabolic process																	1	1														1	1							1
GO	BP	GO:0007610	0.000685398	0.0180778	behavior														1		1																									1	1
GO	BP	GO:0007623	0.00179493	0.0325453	circadian rhythm																	1					1
GO	BP	GO:0010632	0.00259558	0.0403257	regulation of epithelial cell migration																1				1						1																	1
GO	BP	GO:0016072	0.000339102	0.0125898	rRNA metabolic process																																					1
GO	BP	GO:0018105	0.0014754	0.0287581	peptidyl-serine phosphorylation																1	1									1														1
GO	BP	GO:0018209	0.00183487	0.032637	peptidyl-serine modification																1	1									1														1
GO	BP	GO:0032103	0.000644437	0.0175394	positive regulation of response to external stimulus																				1						1									1
GO	BP	GO:0042110	0.000577904	0.0166879	T cell activation			1								1										1														1								1
GO	BP	GO:0042326	0.000687867	0.0180778	negative regulation of phosphorylation																																								1			1
GO	BP	GO:0044262	0.00133714	0.0267632	cellular carbohydrate metabolic process																		1														1	1							1
GO	BP	GO:0048511	0.0014754	0.0287581	rhythmic process																	1					1
GO	BP	GO:0050727	0.00115782	0.0255467	regulation of inflammatory response		1	1																				1												1								1
GO	BP	GO:0050865	0.000654908	0.0175394	regulation of cell activation			1								1												1													1							1
GO	BP	GO:0051346	0.00357717	0.0482134	negative regulation of hydrolase activity															1											1	1																	1
GO	BP	GO:0062013	0.00264876	0.0403257	positive regulation of small molecule metabolic process																	1	1								1						1	1
GO	BP	GO:0071496	0.00165144	0.0305116	cellular response to external stimulus																	1									1						1			1
GO	BP	GO:1901654	5.14237e-07	0.000267289	response to ketone							1										1												1						1					1
GO	BP	GO:1901655	5.47087e-08	5.11855e-05	cellular response to ketone							1										1												1						1					1
GO	BP	GO:0001101	0.000279064	0.0112859	response to acid chemical							1										1																		1
GO	BP	GO:0001933	0.000365182	0.0130635	negative regulation of protein phosphorylation																																								1			1
GO	BP	GO:0002009	1.38507e-05	0.00155777	morphogenesis of an epithelium						1														1					1
GO	BP	GO:0002064	0.000376958	0.0130635	epithelial cell development													1								1
GO	BP	GO:0002697	8.25702e-05	0.00471053	regulation of immune effector process		1	1	1							1
GO	BP	GO:0002698	7.70379e-05	0.00456181	negative regulation of immune effector process		1	1								1																																1
GO	BP	GO:0006006	0.00226553	0.037349	glucose metabolic process																		1														1	1
GO	BP	GO:0006364	0.000633812	0.017441	rRNA processing																																					1
GO	BP	GO:0007565	0.00326864	0.0458823	female pregnancy												1														1
GO	BP	GO:0007568	0.000888389	0.0213562	aging																1					1					1
GO	BP	GO:0008544	1.17203e-05	0.00143678	epidermis development															1																													1
GO	BP	GO:0009991	0.00225503	0.037349	response to extracellular stimulus																	1									1						1
GO	BP	GO:0010634	0.00144498	0.0284018	positive regulation of epithelial cell migration																1				1						1
GO	BP	GO:0019058	0.000836086	0.0208043	viral life cycle			1																																									1
GO	BP	GO:0022407	0.000415828	0.0138946	regulation of cell-cell adhesion	1		1								1																																1
GO	BP	GO:0022409	0.00232186	0.0378455	positive regulation of cell-cell adhesion	1		1								1																																1
GO	BP	GO:0030217	0.000633693	0.017441	T cell differentiation											1										1														1								1
GO	BP	GO:0031667	0.00327197	0.0458823	response to nutrient levels																	1									1						1
GO	BP	GO:0033674	2.79374e-05	0.00241627	positive regulation of kinase activity																		1	1
GO	BP	GO:0043331	1.8801e-05	0.00187129	response to dsRNA				1					1																							1
GO	BP	GO:0043405	0.00100879	0.0230201	regulation of MAP kinase activity																			1																								1
GO	BP	GO:0043434	0.00189299	0.0331766	response to peptide hormone																			1							1
GO	BP	GO:0043900	0.000318864	0.0121632	regulation of multi-organism process			1	1
GO	BP	GO:0044706	9.64663e-05	0.00531263	multi-multicellular organism process												1														1
GO	BP	GO:0045444	1.16226e-05	0.00143678	fat cell differentiation													1													1																	1
GO	BP	GO:0048545	2.30095e-05	0.00214657	response to steroid hormone																						1				1			1											1
GO	BP	GO:0048608	0.000266539	0.0112331	reproductive structure development	1											1										1				1
GO	BP	GO:0050673	6.84747e-07	0.000291204	epithelial cell proliferation																				1	1																						1
GO	BP	GO:0050678	1.60388e-06	0.000416831	regulation of epithelial cell proliferation																				1	1																						1
GO	BP	GO:0050730	0.000193109	0.00877052	regulation of peptidyl-tyrosine phosphorylation																			1
GO	BP	GO:0050769	0.00285434	0.0429345	positive regulation of neurogenesis						1														1
GO	BP	GO:0050777	0.000360443	0.0130635	negative regulation of immune response		1	1								1																																1
GO	BP	GO:0051249	0.00195833	0.0338046	regulation of lymphocyte activation			1								1																									1							1
GO	BP	GO:0051962	0.00241083	0.0387555	positive regulation of nervous system development						1														1
GO	BP	GO:0060191	0.00368763	0.0487309	regulation of lipase activity																											1																	1
GO	BP	GO:0061458	0.000135795	0.0067458	reproductive system development	1											1										1				1
GO	BP	GO:0070371	1.44296e-05	0.00156981	ERK1 and ERK2 cascade																			1																1								1
GO	BP	GO:0070542	0.000814668	0.0204893	response to fatty acid							1										1									1									1
GO	BP	GO:0071229	6.66938e-05	0.00420187	cellular response to acid chemical							1										1																		1
GO	BP	GO:0071900	0.00154403	0.0290301	regulation of protein serine/threonine kinase activity																			1																								1
GO	BP	GO:0097191	0.000206357	0.00928211	extrinsic apoptotic signaling pathway																																1						1
GO	BP	GO:0097305	4.29864e-05	0.00317816	response to alcohol							1										1																		1						1
GO	BP	GO:2001236	3.59771e-05	0.00275903	regulation of extrinsic apoptotic signaling pathway																																1						1
GO	BP	GO:0001501	6.23035e-06	0.000910799	skeletal system development																																			1
GO	BP	GO:0001649	9.64663e-05	0.00531263	osteoblast differentiation						1						1									1
GO	BP	GO:0002526	3.3861e-05	0.00268478	acute inflammatory response		1	1																							1
GO	BP	GO:0002673	0.00154985	0.0290301	regulation of acute inflammatory response		1	1																							1
GO	BP	GO:0002703	0.00230111	0.0376693	regulation of leukocyte mediated immunity		1		1							1
GO	BP	GO:0002819	0.003744	0.0490429	regulation of adaptive immune response		1									1																																1
GO	BP	GO:0007159	0.000848897	0.0210113	leukocyte cell-cell adhesion			1								1																																1
GO	BP	GO:0007416	0.0033344	0.0461418	synapse assembly						1								1
GO	BP	GO:0007423	0.000432215	0.0143397	sensory organ development																									1																	1
GO	BP	GO:0007517	0.000594545	0.0167255	muscle organ development						1							1
GO	BP	GO:0007569	0.00265404	0.0403257	cell aging																1					1
GO	BP	GO:0009612	0.000861072	0.0210895	response to mechanical stimulus												1														1									1
GO	BP	GO:0014706	0.000111165	0.00565252	striated muscle tissue development													1
GO	BP	GO:0030198	0.00122935	0.0260577	extracellular matrix organization	1																																											1
GO	BP	GO:0031960	3.0256e-06	0.000643354	response to corticosteroid																										1			1											1
GO	BP	GO:0032355	0.00246472	0.0392753	response to estradiol																						1				1
GO	BP	GO:0032868	0.00265552	0.0403257	response to insulin																			1
GO	BP	GO:0032922	1.98174e-05	0.00190609	circadian regulation of gene expression																						1
GO	BP	GO:0033002	0.000376958	0.0130635	muscle cell proliferation																										1
GO	BP	GO:0034694	3.88708e-06	0.000649419	response to prostaglandin							1										1																		1
GO	BP	GO:0034695	0.000757118	0.0193541	response to prostaglandin E							1										1																		1
GO	BP	GO:0043062	0.00140066	0.0276469	extracellular structure organization	1																																											1
GO	BP	GO:0043410	0.000891863	0.0213562	positive regulation of MAPK cascade																			1
GO	BP	GO:0043588	0.000302167	0.0117795	skin development															1																													1
GO	BP	GO:0045598	0.000360443	0.0130635	regulation of fat cell differentiation													1													1																	1
GO	BP	GO:0045860	5.21339e-05	0.0035865	positive regulation of protein kinase activity																			1
GO	BP	GO:0048732	0.000586031	0.0167255	gland development																															1						1
GO	BP	GO:0050680	0.00117036	0.0255467	negative regulation of epithelial cell proliferation																					1														1								1
GO	BP	GO:0050803	0.000362505	0.0130635	regulation of synapse structure or activity						1																																				1
GO	BP	GO:0050807	0.000212679	0.00938596	regulation of synapse organization						1																																				1
GO	BP	GO:0050863	0.00199741	0.0339778	regulation of T cell activation			1								1																																1
GO	BP	GO:0051384	5.84485e-07	0.000273422	response to glucocorticoid																										1			1											1
GO	BP	GO:0060541	0.00253689	0.0398241	respiratory system development																																										1
GO	BP	GO:0061097	0.00122654	0.0260577	regulation of protein tyrosine kinase activity																			1
GO	BP	GO:0070372	0.00011291	0.00567951	regulation of ERK1 and ERK2 cascade																			1																								1
GO	BP	GO:0071359	0.000976348	0.0226107	cellular response to dsRNA				1					1
GO	BP	GO:0071379	5.47487e-06	0.000826175	cellular response to prostaglandin stimulus							1										1																		1
GO	BP	GO:0071380	0.000223541	0.00977311	cellular response to prostaglandin E stimulus							1										1																		1
GO	BP	GO:0071383	0.000136993	0.0067458	cellular response to steroid hormone stimulus																						1							1											1
GO	BP	GO:0071398	0.000175456	0.00820782	cellular response to fatty acid							1										1																		1
GO	BP	GO:0071902	0.00203416	0.0344775	positive regulation of protein serine/threonine kinase activity																			1
GO	BP	GO:0090342	0.00256965	0.0401269	regulation of cell aging																1					1
GO	BP	GO:0090398	0.000889236	0.0213562	cellular senescence																1					1
GO	BP	GO:0097306	1.27378e-05	0.00148969	cellular response to alcohol							1										1																		1
GO	BP	GO:1901342	0.00262608	0.0403257	regulation of vasculature development																1				1						1
GO	BP	GO:1903037	0.00133873	0.0267632	regulation of leukocyte cell-cell adhesion			1								1																																1
GO	BP	GO:1903039	0.00124412	0.0262163	positive regulation of leukocyte cell-cell adhesion			1								1																																1
GO	BP	GO:2000027	0.000253984	0.0109003	regulation of animal organ morphogenesis						1																			1
GO	BP	GO:2000772	0.000971151	0.0226107	regulation of cellular senescence																1					1
GO	BP	GO:0001655	1.20519e-06	0.000352366	urogenital system development
GO	BP	GO:0001935	0.00257334	0.0401269	endothelial cell proliferation																				1
GO	BP	GO:0001936	0.00305038	0.0445951	regulation of endothelial cell proliferation																				1
GO	BP	GO:0001938	0.000716829	0.0186296	positive regulation of endothelial cell proliferation																				1
GO	BP	GO:0002820	0.00154077	0.0290301	negative regulation of adaptive immune response		1									1
GO	BP	GO:0002823	0.000597085	0.0167255	negative regulation of adaptive immune response based on somatic recombination of immune receptors built from immunoglobulin superfamily domains		1									1
GO	BP	GO:0002831	0.00212786	0.0355504	regulation of response to biotic stimulus			1	1
GO	BP	GO:0002921	0.00045057	0.0146534	negative regulation of humoral immune response		1	1
GO	BP	GO:0006469	0.000285294	0.0112859	negative regulation of protein kinase activity																																											1
GO	BP	GO:0010955	0.00289009	0.0430568	negative regulation of protein processing		1	1
GO	BP	GO:0016049	0.00316459	0.0455067	cell growth
GO	BP	GO:0019079	0.00133553	0.0267632	viral genome replication
GO	BP	GO:0019216	0.000923433	0.0218173	regulation of lipid metabolic process																	1									1
GO	BP	GO:0030278	1.99655e-05	0.00190609	regulation of ossification																					1														1
GO	BP	GO:0032480	0.00113108	0.0250767	negative regulation of type I interferon production				1					1
GO	BP	GO:0032944	0.00375318	0.0490429	regulation of mononuclear cell proliferation			1																																	1
GO	BP	GO:0033673	0.00070064	0.0183106	negative regulation of kinase activity																																											1
GO	BP	GO:0035265	0.000962584	0.0226107	organ growth
GO	BP	GO:0035601	0.00226745	0.037349	protein deacylation																	1																	1
GO	BP	GO:0039528	0.000597085	0.0167255	cytoplasmic pattern recognition receptor signaling pathway in response to virus				1					1
GO	BP	GO:0042692	0.000504116	0.0154134	muscle cell differentiation													1
GO	BP	GO:0043330	0.000284029	0.0112859	response to exogenous dsRNA				1					1
GO	BP	GO:0043409	0.00051987	0.0154901	negative regulation of MAPK cascade																																											1
GO	BP	GO:0043583	4.90819e-05	0.00342695	ear development																									1
GO	BP	GO:0044344	0.000393542	0.0133405	cellular response to fibroblast growth factor stimulus					1
GO	BP	GO:0045580	0.00123103	0.0260577	regulation of T cell differentiation											1																																1
GO	BP	GO:0045582	0.00328164	0.0458823	positive regulation of T cell differentiation											1																																1
GO	BP	GO:0045619	0.00209769	0.035416	regulation of lymphocyte differentiation											1																																1
GO	BP	GO:0046890	0.002303	0.0376693	regulation of lipid biosynthetic process																	1									1
GO	BP	GO:0048568	0.000535459	0.0156555	embryonic organ development												1
GO	BP	GO:0048839	6.73664e-05	0.00420187	inner ear development																									1
GO	BP	GO:0048863	1.32863e-07	0.000103588	stem cell differentiation						1															1
GO	BP	GO:0050670	0.00353874	0.0479832	regulation of lymphocyte proliferation			1																																	1
GO	BP	GO:0050679	0.000149037	0.00726245	positive regulation of epithelial cell proliferation																				1
GO	BP	GO:0051146	0.000320167	0.0121632	striated muscle cell differentiation													1
GO	BP	GO:0051348	0.00133714	0.0267632	negative regulation of transferase activity																																											1
GO	BP	GO:0051963	0.00104825	0.0236894	regulation of synapse assembly						1
GO	BP	GO:0055017	0.00368763	0.0487309	cardiac muscle tissue growth
GO	BP	GO:0060419	0.00163563	0.0303631	heart growth
GO	BP	GO:0060537	0.000101213	0.00538041	muscle tissue development													1
GO	BP	GO:0060996	0.00328571	0.0458823	dendritic spine development																1
GO	BP	GO:0061614	0.000380577	0.0130635	pri-miRNA transcription by RNA polymerase II													1																1
GO	BP	GO:0070373	0.00111851	0.0249162	negative regulation of ERK1 and ERK2 cascade																																											1
GO	BP	GO:0071360	0.00321991	0.0455067	cellular response to exogenous dsRNA				1					1
GO	BP	GO:0071384	1.1764e-05	0.00143678	cellular response to corticosteroid stimulus																													1											1
GO	BP	GO:0071385	6.71968e-06	0.000952565	cellular response to glucocorticoid stimulus																													1											1
GO	BP	GO:0071548	2.29628e-06	0.000511524	response to dexamethasone																													1											1
GO	BP	GO:0071549	1.75991e-05	0.00178975	cellular response to dexamethasone stimulus																													1											1
GO	BP	GO:0071774	0.000179104	0.00829555	response to fibroblast growth factor					1
GO	BP	GO:0072001	9.40207e-07	0.000352366	renal system development
GO	BP	GO:0097327	5.41693e-05	0.00367252	response to antineoplastic agent																																					1			1
GO	BP	GO:0097756	0.00296012	0.043821	negative regulation of blood vessel diameter																										1											1
GO	BP	GO:0098732	0.00265404	0.0403257	macromolecule deacylation																	1																	1
GO	BP	GO:1902893	0.000829564	0.0207524	regulation of pri-miRNA transcription by RNA polymerase II													1																1
GO	BP	GO:1902895	0.00129532	0.0266939	positive regulation of pri-miRNA transcription by RNA polymerase II													1																1
GO	BP	GO:1903318	0.00289009	0.0430568	negative regulation of protein maturation		1	1
GO	BP	GO:1903708	0.00313982	0.0454739	positive regulation of hemopoiesis											1																																1
GO	BP	GO:0000188	0.000480586	0.0147907	inactivation of MAPK activity																																											1
GO	BP	GO:0000462	0.00249171	0.0392753	maturation of SSU-rRNA from tricistronic rRNA transcript (SSU-rRNA, 5.8S rRNA, LSU-rRNA)
GO	BP	GO:0001659	0.00261108	0.0403257	temperature homeostasis																										1
GO	BP	GO:0001763	4.17233e-07	0.000243977	morphogenesis of a branching structure
GO	BP	GO:0001822	8.06369e-06	0.00107777	kidney development
GO	BP	GO:0002062	3.7611e-07	0.000243977	chondrocyte differentiation
GO	BP	GO:0003007	0.000210602	0.00938282	heart morphogenesis						1
GO	BP	GO:0003151	1.75301e-05	0.00178975	outflow tract morphogenesis						1
GO	BP	GO:0003205	0.000309149	0.011952	cardiac chamber development						1
GO	BP	GO:0003206	0.00123103	0.0260577	cardiac chamber morphogenesis						1
GO	BP	GO:0003231	0.000472726	0.0147907	cardiac ventricle development						1
GO	BP	GO:0006022	0.00313982	0.0454739	aminoglycan metabolic process
GO	BP	GO:0006023	0.00358663	0.0482134	aminoglycan biosynthetic process
GO	BP	GO:0006024	0.00245459	0.0392753	glycosaminoglycan biosynthetic process
GO	BP	GO:0006692	0.00182004	0.0326213	prostanoid metabolic process																										1
GO	BP	GO:0006693	0.00182004	0.0326213	prostaglandin metabolic process																										1
GO	BP	GO:0006929	0.000480586	0.0147907	substrate-dependent cell migration																				1
GO	BP	GO:0007157	0.00182004	0.0326213	heterophilic cell-cell adhesion via plasma membrane cell adhesion molecules								1
GO	BP	GO:0007519	0.00016257	0.00782359	skeletal muscle tissue development													1
GO	BP	GO:0010799	2.8925e-05	0.00241627	regulation of peptidyl-threonine phosphorylation																																								1
GO	BP	GO:0014902	0.00125622	0.0262348	myotube differentiation													1
GO	BP	GO:0016202	0.00126301	0.0262593	regulation of striated muscle tissue development
GO	BP	GO:0018107	0.00197413	0.0339263	peptidyl-threonine phosphorylation																																								1
GO	BP	GO:0018210	0.00117036	0.0255467	peptidyl-threonine modification																																								1
GO	BP	GO:0022612	2.71603e-05	0.00239728	gland morphogenesis
GO	BP	GO:0030203	0.00189358	0.0331766	glycosaminoglycan metabolic process
GO	BP	GO:0030282	0.000804625	0.0204567	bone mineralization																										1
GO	BP	GO:0030490	0.00198713	0.0339263	maturation of SSU-rRNA
GO	BP	GO:0031128	0.000734353	0.0189796	developmental induction
GO	BP	GO:0031214	0.000105667	0.00553631	biomineral tissue development																										1
GO	BP	GO:0032092	0.000280517	0.0112859	positive regulation of protein binding																1
GO	BP	GO:0033280	0.00129532	0.0266939	response to vitamin D																										1
GO	BP	GO:0034340	0.00100341	0.0230096	response to type I interferon										1
GO	BP	GO:0035051	0.000749948	0.0192761	cardiocyte differentiation
GO	BP	GO:0035914	0.00103781	0.0235674	skeletal muscle cell differentiation													1
GO	BP	GO:0042303	0.000380589	0.0130635	molting cycle																										1
GO	BP	GO:0042633	0.000380589	0.0130635	hair cycle																										1
GO	BP	GO:0043407	0.00124986	0.026219	negative regulation of MAP kinase activity																																											1
GO	BP	GO:0043516	0.000284029	0.0112859	regulation of DNA damage response, signal transduction by p53 class mediator																																1
GO	BP	GO:0045066	0.00191748	0.0332222	regulatory T cell differentiation																																											1
GO	BP	GO:0045069	0.000477551	0.0147907	regulation of viral genome replication
GO	BP	GO:0045071	1.3986e-05	0.00155777	negative regulation of viral genome replication																												1
GO	BP	GO:0045589	0.00155141	0.0290301	regulation of regulatory T cell differentiation																																											1
GO	BP	GO:0045844	0.00362963	0.0482369	positive regulation of striated muscle tissue development
GO	BP	GO:0048562	0.00121011	0.0260577	embryonic organ morphogenesis
GO	BP	GO:0048634	0.00136168	0.0271062	regulation of muscle organ development
GO	BP	GO:0048636	0.00362963	0.0482369	positive regulation of muscle organ development
GO	BP	GO:0048705	2.98812e-05	0.00245236	skeletal system morphogenesis
GO	BP	GO:0048762	3.18591e-06	0.000647986	mesenchymal cell differentiation
GO	BP	GO:0051216	1.14704e-06	0.000352366	cartilage development
GO	BP	GO:0051591	0.00179427	0.0325453	response to cAMP												1
GO	BP	GO:0051767	0.00321991	0.0455067	nitric-oxide synthase biosynthetic process
GO	BP	GO:0051769	0.00321991	0.0455067	regulation of nitric-oxide synthase biosynthetic process
GO	BP	GO:0055024	0.00337389	0.0461418	regulation of cardiac muscle tissue development
GO	BP	GO:0055025	0.00131095	0.0267632	positive regulation of cardiac muscle tissue development
GO	BP	GO:0060337	0.000656134	0.0175394	type I interferon signaling pathway										1
GO	BP	GO:0060348	0.001223	0.0260577	bone development																																			1
GO	BP	GO:0060485	3.80117e-06	0.000649419	mesenchyme development
GO	BP	GO:0060538	0.000264602	0.0112331	skeletal muscle organ development													1
GO	BP	GO:0060560	0.00211224	0.035416	developmental growth involved in morphogenesis
GO	BP	GO:0060562	4.34807e-05	0.00317816	epithelial tube morphogenesis						1
GO	BP	GO:0060688	0.000517312	0.0154901	regulation of morphogenesis of a branching structure
GO	BP	GO:0061138	2.20956e-06	0.000511524	morphogenesis of a branching epithelium
GO	BP	GO:0061448	3.80117e-06	0.000649419	connective tissue development
GO	BP	GO:0071300	0.00214056	0.0356353	cellular response to retinoic acid
GO	BP	GO:0071357	0.000656134	0.0175394	cellular response to type I interferon										1
GO	BP	GO:0071901	0.003744	0.0490429	negative regulation of protein serine/threonine kinase activity																																											1
GO	BP	GO:0072073	0.00305038	0.0445951	kidney epithelium development
GO	BP	GO:0072132	0.000107697	0.00553631	mesenchyme morphogenesis
GO	BP	GO:0072189	0.00068556	0.0180778	ureter development
GO	BP	GO:0072677	6.52061e-05	0.00417855	eosinophil migration																																			1
GO	BP	GO:0090596	0.000625266	0.0174107	sensory organ morphogenesis
GO	BP	GO:0110110	0.00210555	0.035416	positive regulation of animal organ morphogenesis
GO	BP	GO:1901861	0.00157832	0.0294159	regulation of muscle tissue development
GO	BP	GO:2001237	0.00086954	0.021186	negative regulation of extrinsic apoptotic signaling pathway
GO	BP	GO:0001837	0.000163897	0.00782359	epithelial to mesenchymal transition
GO	BP	GO:0001942	0.00337389	0.0461418	hair follicle development
GO	BP	GO:0001958	0.000480586	0.0147907	endochondral ossification
GO	BP	GO:0001974	0.00289009	0.0430568	blood vessel remodeling
GO	BP	GO:0002063	2.8925e-05	0.00241627	chondrocyte development
GO	BP	GO:0003148	0.00339307	0.0461418	outflow tract septum morphogenesis
GO	BP	GO:0003170	8.1195e-05	0.00468926	heart valve development
GO	BP	GO:0003176	0.000187489	0.00859877	aortic valve development
GO	BP	GO:0003179	0.000107697	0.00553631	heart valve morphogenesis
GO	BP	GO:0003180	7.28381e-05	0.00442515	aortic valve morphogenesis
GO	BP	GO:0003184	0.00321991	0.0455067	pulmonary valve morphogenesis
GO	BP	GO:0003197	2.34022e-05	0.00214657	endocardial cushion development
GO	BP	GO:0003198	0.00321991	0.0455067	epithelial to mesenchymal transition involved in endocardial cushion formation
GO	BP	GO:0003203	0.000231739	0.0100377	endocardial cushion morphogenesis
GO	BP	GO:0003272	0.00155141	0.0290301	endocardial cushion formation
GO	BP	GO:0003401	4.22941e-05	0.00317816	axis elongation
GO	BP	GO:0010002	0.00321991	0.0455067	cardioblast differentiation
GO	BP	GO:0010800	0.00339307	0.0461418	positive regulation of peptidyl-threonine phosphorylation
GO	BP	GO:0014029	0.00045057	0.0146534	neural crest formation
GO	BP	GO:0014031	7.00704e-06	0.000964086	mesenchymal cell development
GO	BP	GO:0014032	3.68363e-06	0.000649419	neural crest cell development
GO	BP	GO:0014033	1.72962e-06	0.00042585	neural crest cell differentiation
GO	BP	GO:0022404	0.0011104	0.0248539	molting cycle process
GO	BP	GO:0022405	0.0011104	0.0248539	hair cycle process
GO	BP	GO:0030500	0.000325009	0.0121632	regulation of bone mineralization
GO	BP	GO:0030501	0.000595334	0.0167255	positive regulation of bone mineralization
GO	BP	GO:0030856	0.000278173	0.0112859	regulation of epithelial cell differentiation
GO	BP	GO:0030879	0.00240586	0.0387555	mammary gland development
GO	BP	GO:0032330	0.00198713	0.0339263	regulation of chondrocyte differentiation
GO	BP	GO:0032331	9.94295e-05	0.00534633	negative regulation of chondrocyte differentiation
GO	BP	GO:0032835	0.000909645	0.0216006	glomerulus development
GO	BP	GO:0033627	0.00151086	0.028878	cell adhesion mediated by integrin
GO	BP	GO:0036075	0.000480586	0.0147907	replacement ossification
GO	BP	GO:0043901	0.00165668	0.0305116	negative regulation of multi-organism process
GO	BP	GO:0045445	0.000523969	0.0155135	myoblast differentiation
GO	BP	GO:0045599	0.000274797	0.0112859	negative regulation of fat cell differentiation
GO	BP	GO:0045669	0.00170178	0.0310973	positive regulation of osteoblast differentiation
GO	BP	GO:0045682	0.000656134	0.0175394	regulation of epidermis development
GO	BP	GO:0045778	6.21011e-05	0.00403484	positive regulation of ossification
GO	BP	GO:0048525	8.00648e-05	0.00468179	negative regulation of viral process
GO	BP	GO:0048641	0.00131095	0.0267632	regulation of skeletal muscle tissue development
GO	BP	GO:0048754	9.66646e-05	0.00531263	branching morphogenesis of an epithelial tube
GO	BP	GO:0048844	0.00191126	0.0332222	artery morphogenesis
GO	BP	GO:0048864	5.11114e-06	0.000796996	stem cell development
GO	BP	GO:0051145	0.00266367	0.0403257	smooth muscle cell differentiation
GO	BP	GO:0051153	0.00356194	0.0481583	regulation of striated muscle cell differentiation
GO	BP	GO:0051385	0.000480586	0.0147907	response to mineralocorticoid
GO	BP	GO:0051412	0.00321991	0.0455067	response to corticosterone
GO	BP	GO:0060317	0.000894787	0.0213562	cardiac epithelial to mesenchymal transition
GO	BP	GO:0060349	7.10167e-05	0.00437127	bone morphogenesis
GO	BP	GO:0060350	0.000325009	0.0121632	endochondral bone morphogenesis
GO	BP	GO:0060395	0.00362963	0.0482369	SMAD protein signal transduction
GO	BP	GO:0060441	0.000382577	0.0130635	epithelial tube branching involved in lung morphogenesis
GO	BP	GO:0060443	0.00151242	0.028878	mammary gland morphogenesis
GO	BP	GO:0060444	0.00191748	0.0332222	branching involved in mammary gland duct morphogenesis
GO	BP	GO:0060602	3.58183e-06	0.000649419	branch elongation of an epithelium
GO	BP	GO:0061035	0.00296012	0.043821	regulation of cartilage development
GO	BP	GO:0061037	0.000382577	0.0130635	negative regulation of cartilage development
GO	BP	GO:0061311	0.000480586	0.0147907	cell surface receptor signaling pathway involved in heart development
GO	BP	GO:0061318	0.00188821	0.0331766	renal filtration cell differentiation
GO	BP	GO:0070167	0.00148855	0.028878	regulation of biomineral tissue development
GO	BP	GO:0070169	0.00151242	0.028878	positive regulation of biomineral tissue development
GO	BP	GO:0072006	0.003744	0.0490429	nephron development
GO	BP	GO:0072112	0.00188821	0.0331766	glomerular visceral epithelial cell differentiation
GO	BP	GO:0072311	0.00249354	0.0392753	glomerular epithelial cell differentiation
GO	BP	GO:0090311	0.00151242	0.028878	regulation of protein deacetylation
GO	BP	GO:1901213	0.00249354	0.0392753	regulation of transcription from RNA polymerase II promoter involved in heart development
GO	BP	GO:1903510	0.00309217	0.0450628	mucopolysaccharide metabolic process
GO	BP	GO:1903901	0.000414658	0.0138946	negative regulation of viral life cycle
GO	BP	GO:1904888	0.00170178	0.0310973	cranial skeletal system development
GO	BP	GO:1905207	0.000517312	0.0154901	regulation of cardiocyte differentiation
GO	BP	GO:1905209	3.15402e-05	0.00254388	positive regulation of cardiocyte differentiation
GO	BP	GO:1905314	5.92353e-05	0.00390285	semi-lunar valve development
GO	BP	GO:2000144	0.00339307	0.0461418	positive regulation of DNA-templated transcription, initiation
GO	BP	GO:2000725	0.00333424	0.0461418	regulation of cardiac muscle cell differentiation
GO	BP	GO:2000727	0.000576834	0.0166879	positive regulation of cardiac muscle cell differentiation
GO	BP	GO:2000810	0.000976348	0.0226107	regulation of bicellular tight junction assembly
GO	BP	GO:2000826	5.92353e-05	0.00390285	regulation of heart morphogenesis
						7	14	29	19	2	21	16	2	15	6	23	12	21	3	3	18	30	10	19	28	17	9	3	1	9	54	3	4	14	4	3	18	8	2	34	6	12	2	10	29	5	8	50	8
[truncated: 35 more columns]
